# Supplementary material for: Design and acceptance assessment of a digital product passport for recycled and natural aggregate concrete elements
Source: PLoS One. 2026 Apr 20;21(4):e0347562. doi: 10.1371/journal.pone.0347562 (PMC13095097; doi:10.1371/journal.pone.0347562)
Supplement: S1 File — (ZIP) [file pone.0347562.s004.zip]

Archive with 2 entries (2 files):
- 2024_RePass_results_open_software.Rmd
- 2024_RePass_anonymized_rawData_ver2026-02-26.xlsx
