# Supplementary material for: Design and acceptance assessment of a digital product passport for recycled and natural aggregate concrete elements
Source: PLoS One. 2026 Apr 20;21(4):e0347562. doi: 10.1371/journal.pone.0347562 (PMC13095097; doi:10.1371/journal.pone.0347562)
Supplement: S1 File — (ZIP) [file pone.0347562.s004.zip › 2024_RePass_results_open_software.Rmd]

---
title: "RePass"
date: "2024-11-05"
output: html_document
---
```{r, include=FALSE}

#Code run under R version 4.4.3
#here every necessary library is loaded.

library("dplyr")
library("readxl")
library("psych")
library("rstatix")
library("stringr")
library("tidyr")
library("ggplot2")
library("stats")
library("gridExtra")
library("emmeans")
library("afex")
library("lm.beta")
library("plotrix")
```

# READ ME
### Explaination of variables (further info down below)

- DSE          : Data protection / informed consent
- EF           : Introduction Scenario without information
- EFInfo_EFHer : Interest in additional information for conventional concrete staircase element
- EFInfo_EFRec : Interest in additional information for recycled concrete staircase element
- EFChoice     : Choice option between conventional vs. recycled concrete staircase element in introduction scenario
- Att          : Choice of attributes (checked yes/no)
- WTP          : Willingness to pay (1 item answered on a scale from 0€ to 2000€)
- PEV          : perceived environmental value (4 items answered on a scale from 1 (strongly disagree) to 7 (strongly agree))
- PFR          : perceived functional risk (4 items answered on a scale from 1 (strongly disagree) to 7 (strongly agree))
- Pref         : product preference (1 item answered on a scale from 1 (strongly disagree) to 7 (strongly agree))
  
### Description of the 8 Vignettes shown

- Sz1 : recycled aggregate concrete & low environmental impact & low structural performance (RAC_lowENV_lowSTR)
- Sz2 : recycled aggregate concrete & low environmental impact & high structural performance (RAC_lowENV_highSTR)
- Sz3 : recycled aggregate concrete & high environmental impact & low structural performance (RAC_highENV_lowSTR)
- Sz4 : recycled aggregate concrete & high environmental impact & high structural performance (RAC_highENV_highSTR)
- Sz5 : natural aggregate concrete & low environmental impact & low structural performance (NAC_lowENV_lowSTR)
- Sz6 : natural aggregate concrete & low environmental impact & high structural performance (NAC_lowENV_highSTR)
- Sz7 : natural aggregate concrete & high environmental impact & low structural performance (NAC_highENV_lowSTR)
- Sz8 : natural aggregate concrete & high environmental impact & high structural performance (NAC_highENV_highSTR)


## Data preparation
```{r, include=FALSE}
## Read in data
rawData <- read_excel("2024_RePass_anonymized_rawData_ver2026-02-26.xlsx")

## create new data frame
data<- rawData

#relocate
data<-data %>% relocate(EFWTP_EFWTP1,.before=EFInfo_EFHer)

#rename item wrongly labled in questionnaire
names(data)[names(data)=="Umweltbewusstsein_UBaff6"] <- "Umweltbewusstsein_UBkon3"

#translate relevant variables into english
names(data)[names(data)=="Alter"] <- "Age"
names(data)[names(data)=="Geschlecht"] <- "Gender"
names(data)[names(data)=="Vorwis"] <- "Prior_knowledge"
names(data)[names(data)=="Studienfach"] <- "field_of_study"
names(data)[names(data)=="Sicherheit_SQ001"] <- "Confidence"

#recode data
data <- data %>% mutate_at("EFChoice", recode, "1" = "NAC", "2" = "RAC")
data <-data %>% mutate(across("EFInfo_EFHer":"EFChoice", recode, "AO01" =1, "AO02" =2,"AO03" =3, "AO04" =4, "AO05" =5,"AO06" =6, "AO07" =7))
data <-data %>% mutate(across("Sz1PEV_Sz1PEV1":"Sz1PFR_Sz1PFR4", recode, "AO01" =1, "AO02" =2,"AO03" =3, "AO04" =4, "AO05" =5,"AO06" =6, "AO07" =7))
data <-data %>% mutate(across("Att1_SQ001":"Att5_SQ003", recode, "Y" =1))
data <-data %>% mutate(across("Sz1Pref_SQ001":"Sz2PFR_Sz2PFR4", recode, "AO01" =1, "AO02" =2,"AO03" =3, "AO04" =4, "AO05" =5,"AO06" =6, "AO07" =7))
data <-data %>% mutate(across("Sz2Pref_SQ001":"Sz3PFR_Sz3PFR4", recode, "AO01" =1, "AO02" =2,"AO03" =3, "AO04" =4, "AO05" =5,"AO06" =6, "AO07" =7))
data <-data %>% mutate(across("Sz3Pref_SQ001":"Sz4PFR_Sz4PFR4", recode, "AO01" =1, "AO02" =2,"AO03" =3, "AO04" =4, "AO05" =5,"AO06" =6, "AO07" =7))
data <-data %>% mutate(across("Sz4Pref_SQ001":"Sz5PFR_Sz5PFR4", recode, "AO01" =1, "AO02" =2,"AO03" =3, "AO04" =4, "AO05" =5,"AO06" =6, "AO07" =7))
data <-data %>% mutate(across("Sz5Pref_SQ001":"Sz6PFR_Sz6PFR4", recode, "AO01" =1, "AO02" =2,"AO03" =3, "AO04" =4, "AO05" =5,"AO06" =6, "AO07" =7))
data <-data %>% mutate(across("Sz6Pref_SQ001":"Sz7PFR_Sz7PFR4", recode, "AO01" =1, "AO02" =2,"AO03" =3, "AO04" =4, "AO05" =5,"AO06" =6, "AO07" =7))
data <-data %>% mutate(across("Sz7Pref_SQ001":"Sz8PFR_Sz8PFR4", recode, "AO01" =1, "AO02" =2,"AO03" =3, "AO04" =4, "AO05" =5,"AO06" =6, "AO07" =7))
data <-data %>% mutate(across("Sz8Pref_SQ001":"Confidence", recode, "AO01" =1, "AO02" =2,"AO03" =3, "AO04" =4, "AO05" =5,"AO06" =6, "AO07" =7))
data <-data %>% mutate(across("Umweltbewusstsein_UBaff1":"Umweltbewusstsein_UBkog2", recode, "AO01" =1, "AO02" =2,"AO03" =3, "AO04" =4, "AO05" =5))
data <-data %>% mutate_at("Umweltbewusstsein_UBkog3", recode, "AO01" =5, "AO02" =4,"AO03" =3, "AO04" =2, "AO05" =1)
data <-data %>% mutate(across("Umweltbewusstsein_UBkon1":"Umweltbewusstsein_UBkon3", recode, "AO01" =1, "AO02" =2,"AO03" =3, "AO04" =4, "AO05" =5))
data <-data %>% mutate_at("Gender", recode, "SD02m"=1,"SD02w"=2,"SD02d"=3,"SD02k"=4)
data <-data %>% mutate_at("Prior_knowledge", recode, "SD05a"=1,"SD05b"=2,"SD05c"=3)

#factorise
data$Gender<-factor(data$Gender,levels=c(1,2,3,4),labels=c("male",'female','diverse',"no_Answer"))
data$Prior_knowledge<-factor(data$Prior_knowledge,levels=c(1,2,3),labels=c("no prior knowledge",'limited prior knowledge','extensive prior knowledge'))

##calculate means
#environmental consciousness
data$UBaff_Mean<-rowMeans((subset(data,select=Umweltbewusstsein_UBaff1:Umweltbewusstsein_UBaff3)))
data$UBkog_Mean<-rowMeans((subset(data,select=Umweltbewusstsein_UBkog1:Umweltbewusstsein_UBkog3)))
data$UBkon_Mean<-rowMeans((subset(data,select=Umweltbewusstsein_UBkon1:Umweltbewusstsein_UBkon3)))
data$UB_Mean<-rowMeans((subset(data,select=Umweltbewusstsein_UBaff1:Umweltbewusstsein_UBkon3)))

#dependent variables 
data$EF_PEVMean<-rowMeans(subset(data,select=EFPEV_EFPEV1:EFPEV_EFPEV4))
data$EF_PFRMean<-rowMeans(subset(data,select=EFPFR_EFPFR1:EFPFR_EFPFR4))

data$Sz1_PEVMean<-rowMeans(subset(data,select=Sz1PEV_Sz1PEV1:Sz1PEV_Sz1PEV4))
data$Sz1_PFRMean<-rowMeans(subset(data,select=Sz1PFR_Sz1PFR1:Sz1PFR_Sz1PFR4))
data$Sz2_PEVMean<-rowMeans(subset(data,select=Sz2PEV_Sz2PEV1:Sz2PEV_Sz2PEV4))
data$Sz2_PFRMean<-rowMeans(subset(data,select=Sz2PFR_Sz2PFR1:Sz2PFR_Sz2PFR4))
data$Sz3_PEVMean<-rowMeans(subset(data,select=Sz3PEV_Sz3PEV1:Sz3PEV_Sz3PEV4))
data$Sz3_PFRMean<-rowMeans(subset(data,select=Sz3PFR_Sz3PFR1:Sz3PFR_Sz3PFR4))
data$Sz4_PEVMean<-rowMeans(subset(data,select=Sz4PEV_Sz4PEV1:Sz4PEV_Sz4PEV4))
data$Sz4_PFRMean<-rowMeans(subset(data,select=Sz4PFR_Sz4PFR1:Sz4PFR_Sz4PFR4))
data$Sz5_PEVMean<-rowMeans(subset(data,select=Sz5PEV_Sz5PEV1:Sz5PEV_Sz5PEV4))
data$Sz5_PFRMean<-rowMeans(subset(data,select=Sz5PFR_Sz5PFR1:Sz5PFR_Sz5PFR4))
data$Sz6_PEVMean<-rowMeans(subset(data,select=Sz6PEV_Sz6PEV1:Sz6PEV_Sz6PEV4))
data$Sz6_PFRMean<-rowMeans(subset(data,select=Sz6PFR_Sz6PFR1:Sz6PFR_Sz6PFR4))
data$Sz7_PEVMean<-rowMeans(subset(data,select=Sz7PEV_Sz7PEV1:Sz7PEV_Sz7PEV4))
data$Sz7_PFRMean<-rowMeans(subset(data,select=Sz7PFR_Sz7PFR1:Sz7PFR_Sz7PFR4))
data$Sz8_PEVMean<-rowMeans(subset(data,select=Sz8PEV_Sz8PEV1:Sz8PEV_Sz8PEV4))
data$Sz8_PFRMean<-rowMeans(subset(data,select=Sz8PFR_Sz8PFR1:Sz8PFR_Sz8PFR4))

#relocate for better structure
data<-data %>% relocate(UBaff_Mean,.before=Age)
data<-data %>% relocate(UBkog_Mean,.before=Age)
data<-data %>% relocate(UBkon_Mean,.before=Age)
data<-data %>% relocate(UB_Mean,.before=Age)
```

## Clean-up  
```{r, include=FALSE}
processedData <- data

##relocate for better overview
processedData<-processedData %>% relocate(EFWTP_EFWTP1,.before=EFChoice)
processedData<-processedData %>% relocate(EF_PEVMean,.before=EFChoice)
processedData<-processedData %>% relocate(Sz1_PEVMean,.before=Sz1WTP_SQ001)
processedData<-processedData %>% relocate(Sz2_PEVMean,.before=Sz1WTP_SQ001)
processedData<-processedData %>% relocate(Sz3_PEVMean,.before=Sz1WTP_SQ001)
processedData<-processedData %>% relocate(Sz4_PEVMean,.before=Sz1WTP_SQ001)
processedData<-processedData %>% relocate(Sz5_PEVMean,.before=Sz1WTP_SQ001)
processedData<-processedData %>% relocate(Sz6_PEVMean,.before=Sz1WTP_SQ001)
processedData<-processedData %>% relocate(Sz7_PEVMean,.before=Sz1WTP_SQ001)
processedData<-processedData %>% relocate(Sz8_PEVMean,.before=Sz1WTP_SQ001)
processedData<-processedData %>% relocate(EF_PFRMean,.before=EFChoice)
processedData<-processedData %>% relocate(Sz1_PFRMean,.before=Sz1WTP_SQ001)
processedData<-processedData %>% relocate(Sz2_PFRMean,.before=Sz1WTP_SQ001)
processedData<-processedData %>% relocate(Sz3_PFRMean,.before=Sz1WTP_SQ001)
processedData<-processedData %>% relocate(Sz4_PFRMean,.before=Sz1WTP_SQ001)
processedData<-processedData %>% relocate(Sz5_PFRMean,.before=Sz1WTP_SQ001)
processedData<-processedData %>% relocate(Sz6_PFRMean,.before=Sz1WTP_SQ001)
processedData<-processedData %>% relocate(Sz7_PFRMean,.before=Sz1WTP_SQ001)
processedData<-processedData %>% relocate(Sz8_PFRMean,.before=Sz1WTP_SQ001)
processedData<-processedData %>% relocate(Sz1WTP_SQ001,.before=Sz1Pref_SQ001)
processedData<-processedData %>% relocate(Sz2WTP_SQ001,.before=Sz1Pref_SQ001)
processedData<-processedData %>% relocate(Sz3WTP_SQ001,.before=Sz1Pref_SQ001)
processedData<-processedData %>% relocate(Sz4WTP_SQ001,.before=Sz1Pref_SQ001)
processedData<-processedData %>% relocate(Sz5WTP_SQ001,.before=Sz1Pref_SQ001)
processedData<-processedData %>% relocate(Sz6WTP_SQ001,.before=Sz1Pref_SQ001)
processedData<-processedData %>% relocate(Sz7WTP_SQ001,.before=Sz1Pref_SQ001)
processedData<-processedData %>% relocate(Sz8WTP_SQ001,.before=Sz1Pref_SQ001)

#rename 
names(processedData)[names(processedData)=="EFWTP_EFWTP1"] <- "EF_WTP"
names(processedData)[names(processedData)=="EFChoice"] <- "EF_Choice"
names(processedData)[names(processedData)=="Sz1WTP_SQ001"] <- "Sz1_WTP"
names(processedData)[names(processedData)=="Sz2WTP_SQ001"] <- "Sz2_WTP"
names(processedData)[names(processedData)=="Sz3WTP_SQ001"] <- "Sz3_WTP"
names(processedData)[names(processedData)=="Sz4WTP_SQ001"] <- "Sz4_WTP"
names(processedData)[names(processedData)=="Sz5WTP_SQ001"] <- "Sz5_WTP"
names(processedData)[names(processedData)=="Sz6WTP_SQ001"] <- "Sz6_WTP"
names(processedData)[names(processedData)=="Sz7WTP_SQ001"] <- "Sz7_WTP"
names(processedData)[names(processedData)=="Sz8WTP_SQ001"] <- "Sz8_WTP"
names(processedData)[names(processedData)=="Sz1Pref_SQ001"] <- "Sz1_Pref"
names(processedData)[names(processedData)=="Sz2Pref_SQ001"] <- "Sz2_Pref"
names(processedData)[names(processedData)=="Sz3Pref_SQ001"] <- "Sz3_Pref"
names(processedData)[names(processedData)=="Sz4Pref_SQ001"] <- "Sz4_Pref"
names(processedData)[names(processedData)=="Sz5Pref_SQ001"] <- "Sz5_Pref"
names(processedData)[names(processedData)=="Sz6Pref_SQ001"] <- "Sz6_Pref"
names(processedData)[names(processedData)=="Sz7Pref_SQ001"] <- "Sz7_Pref"
names(processedData)[names(processedData)=="Sz8Pref_SQ001"] <- "Sz8_Pref"


#calculate study duration
processedData$time<-processedData$interviewtime/60
processedData<-processedData %>% relocate(time,.after=interviewtime)

```


## Exclusion of participants

```{r}

filteredData<-processedData
##VP exclusion
n_all<-nrow(filteredData)

#consent
filteredData<-filteredData%>%filter(DSE_DS1=="Y"&DSE_DS2=="Y"&DSE_DS3=="Y"&DSE_DS4=="Y"&DSE_DS5=="Y")
n_excl_con<-n_all-nrow(filteredData)

#age
filteredData<-filteredData%>%filter(Age>=18&Age<=200)
n_excl_age<-(n_all-n_excl_con)-nrow(filteredData)

##overview
filteredData %>% select("EFInfo_EFHer","EFInfo_EFRec","EF_WTP","EF_PEVMean","EF_PFRMean","EF_Choice","Age","Gender","Prior_knowledge","UB_Mean","UBaff_Mean","UBkog_Mean","UBkon_Mean","interviewtime","time", "Confidence") %>% summary()

filteredData %>% select("Age","EF_WTP","EF_PEVMean","EF_PFRMean")%>%describe()


```

## Reliability analysis  
```{r}
###scale reliabilities: raw_alpha = Cronbach's alpha
UBaff_Mean<-select(filteredData,Umweltbewusstsein_UBaff1:Umweltbewusstsein_UBaff3)
scale_reli<-psych::alpha(UBaff_Mean)$total

UBkog_Mean<-select(filteredData,Umweltbewusstsein_UBkog1:Umweltbewusstsein_UBkog3)
scale_reli<-rbind(scale_reli,psych::alpha(UBkog_Mean)$total)

UBkon_Mean<-select(filteredData,Umweltbewusstsein_UBkon1:Umweltbewusstsein_UBkon3)
scale_reli<-rbind(scale_reli,psych::alpha(UBkon_Mean)$total)

UB_Mean<-select(filteredData,Umweltbewusstsein_UBaff1:Umweltbewusstsein_UBkon3)
scale_reli<-rbind(scale_reli,psych::alpha(UB_Mean)$total)

EF_PEVMean<-select(filteredData,EFPEV_EFPEV1:EFPEV_EFPEV4)
scale_reli<-rbind(scale_reli,psych::alpha(EF_PEVMean)$total)

EF_PFRMean<-select(filteredData,EFPFR_EFPFR1:EFPFR_EFPFR4)
scale_reli<-rbind(scale_reli,psych::alpha(EF_PFRMean)$total)

Sz1_PEVMean<-select(filteredData,Sz1PEV_Sz1PEV1:Sz1PEV_Sz1PEV4)
scale_reli<-rbind(scale_reli,psych::alpha(Sz1_PEVMean)$total)

Sz1_PFRMean<-select(filteredData,Sz1PFR_Sz1PFR1:Sz1PFR_Sz1PFR4)
scale_reli<-rbind(scale_reli,psych::alpha(Sz1_PFRMean)$total)

Sz2_PEVMean<-select(filteredData,Sz2PEV_Sz2PEV1:Sz2PEV_Sz2PEV4)
scale_reli<-rbind(scale_reli,psych::alpha(Sz2_PEVMean)$total)

Sz2_PFRMean<-select(filteredData,Sz2PFR_Sz2PFR1:Sz2PFR_Sz2PFR4)
scale_reli<-rbind(scale_reli,psych::alpha(Sz2_PFRMean)$total)

Sz3_PEVMean<-select(filteredData,Sz3PEV_Sz3PEV1:Sz3PEV_Sz3PEV4)
scale_reli<-rbind(scale_reli,psych::alpha(Sz3_PEVMean)$total)

Sz3_PFRMean<-select(filteredData,Sz3PFR_Sz3PFR1:Sz3PFR_Sz3PFR4)
scale_reli<-rbind(scale_reli,psych::alpha(Sz3_PFRMean)$total)

Sz4_PEVMean<-select(filteredData,Sz4PEV_Sz4PEV1:Sz4PEV_Sz4PEV4)
scale_reli<-rbind(scale_reli,psych::alpha(Sz4_PEVMean)$total)

Sz4_PFRMean<-select(filteredData,Sz4PFR_Sz4PFR1:Sz4PFR_Sz4PFR4)
scale_reli<-rbind(scale_reli,psych::alpha(Sz4_PFRMean)$total)

Sz5_PEVMean<-select(filteredData,Sz5PEV_Sz5PEV1:Sz5PEV_Sz5PEV4)
scale_reli<-rbind(scale_reli,psych::alpha(Sz5_PEVMean)$total)

Sz5_PFRMean<-select(filteredData,Sz5PFR_Sz5PFR1:Sz5PFR_Sz5PFR4)
scale_reli<-rbind(scale_reli,psych::alpha(Sz5_PFRMean)$total)

Sz6_PEVMean<-select(filteredData,Sz6PEV_Sz6PEV1:Sz6PEV_Sz6PEV4)
scale_reli<-rbind(scale_reli,psych::alpha(Sz6_PEVMean)$total)

Sz6_PFRMean<-select(filteredData,Sz6PFR_Sz6PFR1:Sz6PFR_Sz6PFR4)
scale_reli<-rbind(scale_reli,psych::alpha(Sz6_PFRMean)$total)

Sz7_PEVMean<-select(filteredData,Sz7PEV_Sz7PEV1:Sz7PEV_Sz7PEV4)
scale_reli<-rbind(scale_reli,psych::alpha(Sz7_PEVMean)$total)

Sz7_PFRMean<-select(filteredData,Sz7PFR_Sz7PFR1:Sz7PFR_Sz7PFR4)
scale_reli<-rbind(scale_reli,psych::alpha(Sz7_PFRMean)$total)

Sz8_PEVMean<-select(filteredData,Sz8PEV_Sz8PEV1:Sz8PEV_Sz8PEV4)
scale_reli<-rbind(scale_reli,psych::alpha(Sz8_PEVMean)$total)

Sz8_PFRMean<-select(filteredData,Sz8PFR_Sz8PFR1:Sz8PFR_Sz8PFR4)
scale_reli<-rbind(scale_reli,psych::alpha(Sz8_PFRMean)$total)

scale_reli<-cbind(Scale=c("UBaff_Mean","UBkog_Mean","UBkon_Mean","UB_Mean","EF_PEVMean","EF_PFRMean","Sz1_PEVMean","Sz1_PFRMean","Sz2_PEVMean","Sz2_PFRMean","Sz3_PEVMean","Sz3_PFRMean","Sz4_PEVMean","Sz4_PFRMean","Sz5_PEVMean","Sz5_PFRMean","Sz6_PEVMean","Sz6_PFRMean","Sz7_PEVMean","Sz7_PFRMean","Sz8_PEVMean","Sz8_PFRMean"),scale_reli)

scale_reli

```

## Sample description
```{r}
##sample description
n_incl<-nrow(filteredData)
descr_age<-describe(filteredData$Age)
descr_age
descr_gender <- filteredData %>% count(Gender)
descr_gender
descr_fem<-(descr_gender[2,"n"]/n_incl)*100
descr_Prior_knowledge <- filteredData %>% count(Prior_knowledge)
descr_Prior_knowledge
descr_noVW <- (descr_Prior_knowledge[1,"n"]/n_incl)*100
descr_partVW <- (descr_Prior_knowledge[2,"n"]/n_incl)*100
descr_lotVW <- (descr_Prior_knowledge[3,"n"]/n_incl)*100

#variable description
descr_UB<-describe(filteredData$UB_Mean)
descr_UB
descr_time <- describe(filteredData$time)
descr_time

#confidence
descr_Con<-describe(filteredData$Confidence)
descr_Con

```

### Participants  
After exclusion of non-viable answers, data of `r n_incl` participants (`r round(descr_fem,2)` % female, *M* (age) = `r round(descr_age["mean"],2)`, *SD* (age) = `r round(descr_age["sd"],2)`) was analyzed. Overall, `r round(descr_noVW,2)`% of participants did not have prior knowledge of the construction industry, `r round(descr_partVW,2)`% had limited prior knowledge and `r round(descr_lotVW,2)`% had extensive prior knowledge of topics related to the construction industry. The mean environmental consciousness was high, with *M* = `r round(descr_UB["mean"],2)` (*SD* = `r descr_UB["sd"]`) out of five. For the second part of the study, participants indicated a mean confidence in their answers of *M* = `r round(descr_Con["mean"],2)` (*SD* = `r descr_Con["sd"]`) out of 7. Participants spend an average of *M* = `r descr_time["mean"]` minutes with the entire study (*SD* = `r descr_time["sd"]` minutes).There was no monetary compensation, but psychology students had the option to gain course credit for their participation.

## Descriptive statistics
```{r}

#Interest in additional information
describe(filteredData$EFInfo_EFHer)
describe(filteredData$EFInfo_EFRec)

#Mean Perceived Environmental Value over all eight scenarios per item
filteredData$PEVMean1<-rowMeans(subset(filteredData,select=c("Sz1PEV_Sz1PEV1","Sz2PEV_Sz2PEV1","Sz3PEV_Sz3PEV1","Sz4PEV_Sz4PEV1","Sz5PEV_Sz5PEV1","Sz6PEV_Sz6PEV1","Sz7PEV_Sz7PEV1","Sz8PEV_Sz8PEV1")))
filteredData$PEVMean2<-rowMeans(subset(filteredData,select=c("Sz1PEV_Sz1PEV2","Sz2PEV_Sz2PEV2","Sz3PEV_Sz3PEV2","Sz4PEV_Sz4PEV2","Sz5PEV_Sz5PEV2","Sz6PEV_Sz6PEV2","Sz7PEV_Sz7PEV2","Sz8PEV_Sz8PEV2")))
filteredData$PEVMean3<-rowMeans(subset(filteredData,select=c("Sz1PEV_Sz1PEV3","Sz2PEV_Sz2PEV3","Sz3PEV_Sz3PEV3","Sz4PEV_Sz4PEV3","Sz5PEV_Sz5PEV3","Sz6PEV_Sz6PEV3","Sz7PEV_Sz7PEV3","Sz8PEV_Sz8PEV3")))
filteredData$PEVMean4<-rowMeans(subset(filteredData,select=c("Sz1PEV_Sz1PEV4","Sz2PEV_Sz2PEV4","Sz3PEV_Sz3PEV4","Sz4PEV_Sz4PEV4","Sz5PEV_Sz5PEV4","Sz6PEV_Sz6PEV4","Sz7PEV_Sz7PEV4","Sz8PEV_Sz8PEV4")))

#Mean Perceived Functional Risk over all eight scenarios per item
filteredData$PFRMean1<-rowMeans(subset(filteredData,select=c("Sz1PFR_Sz1PFR1","Sz2PFR_Sz2PFR1","Sz3PFR_Sz3PFR1","Sz4PFR_Sz4PFR1","Sz5PFR_Sz5PFR1","Sz6PFR_Sz6PFR1","Sz7PFR_Sz7PFR1","Sz8PFR_Sz8PFR1")))
filteredData$PFRMean2<-rowMeans(subset(filteredData,select=c("Sz1PFR_Sz1PFR2","Sz2PFR_Sz2PFR2","Sz3PFR_Sz3PFR2","Sz4PFR_Sz4PFR2","Sz5PFR_Sz5PFR2","Sz6PFR_Sz6PFR2","Sz7PFR_Sz7PFR2","Sz8PFR_Sz8PFR2")))
filteredData$PFRMean3<-rowMeans(subset(filteredData,select=c("Sz1PFR_Sz1PFR3","Sz2PFR_Sz2PFR3","Sz3PFR_Sz3PFR3","Sz4PFR_Sz4PFR3","Sz5PFR_Sz5PFR3","Sz6PFR_Sz6PFR3","Sz7PFR_Sz7PFR3","Sz8PFR_Sz8PFR3")))
filteredData$PFRMean4<-rowMeans(subset(filteredData,select=c("Sz1PFR_Sz1PFR4","Sz2PFR_Sz2PFR4","Sz3PFR_Sz3PFR4","Sz4PFR_Sz4PFR4","Sz5PFR_Sz5PFR4","Sz6PFR_Sz6PFR4","Sz7PFR_Sz7PFR4","Sz8PFR_Sz8PFR4")))

#Means over all eight scenarios over all items 
filteredData$PEVAllMean<-rowMeans(subset(filteredData,select=Sz1_PEVMean:Sz8_PEVMean))
filteredData$PFRAllMean<-rowMeans(subset(filteredData,select=Sz1_PFRMean:Sz8_PFRMean))
filteredData$WTPAll<-rowMeans(subset(filteredData,select=Sz1_WTP:Sz8_WTP))
filteredData$PrefAll<-rowMeans(subset(filteredData,select=Sz1_Pref:Sz8_Pref))

#give statistics
filteredData %>% select("PEVMean1":"PrefAll") %>% describe()

```


```{r}
#clean data frame
filteredData<-select(filteredData,-c("EFPEV_EFPEV1":"EFPFR_EFPFR4","Sz1PEV_Sz1PEV1":"Sz1PFR_Sz1PFR4","Sz2PEV_Sz2PEV1":"Sz2PFR_Sz2PFR4","Sz3PEV_Sz3PEV1":"Sz3PFR_Sz3PFR4","Sz4PEV_Sz4PEV1":"Sz4PFR_Sz4PFR4","Sz5PEV_Sz5PEV1":"Sz5PFR_Sz5PFR4","Sz6PEV_Sz6PEV1":"Sz6PFR_Sz6PFR4","Sz7PEV_Sz7PEV1":"Sz7PFR_Sz7PFR4","Sz8PEV_Sz8PEV1":"Sz8PFR_Sz8PFR4","Umweltbewusstsein_UBaff1":"Umweltbewusstsein_UBkon3","groupTime2675":"AbschlussTime","PEVMean1","PEVMean2","PEVMean3","PEVMean4","PFRMean1","PFRMean2","PFRMean3","PFRMean4"))

```

## Perceptions of Stair Element without DPP
```{r}
##interest in additional information
# create data frame in long format
filteredData_EFlong <- filteredData %>% pivot_longer(
  cols = EFInfo_EFHer:EFInfo_EFRec,
  names_to="EF_Material",
  names_pattern = "_EF(.*)",
  values_to="EF_Interest"
)

#create new factor for Material
filteredData_EFlong$EF_Material<-factor(filteredData_EFlong$EF_Material,levels=c("Her","Rec"))


#Visualize the interest in additional information depending of the material
boxplot(EF_Interest~EF_Material,filteredData_EFlong,
        xlab = "Material", ylab="Interest", names=c("NAC","RAC"))

#interest in additional info
descr_intNAC<-describe(filteredData$EFInfo_EFHer)
descr_intNAC
descr_intRAC<-describe(filteredData$EFInfo_EFRec)
descr_intRAC

#choice
descr_choice<-filteredData %>% count(EF_Choice)
descr_choice
num_NAC<-descr_choice[1,"n"]
num_RAC<-descr_choice[2,"n"]

#rating of RAC element
RAC_WTP<-describe(filteredData$EF_WTP)
RAC_WTP
RAC_PEV<-describe(filteredData$EF_PEVMean)
RAC_PEV
RAC_PFR<-describe(filteredData$EF_PFRMean)
RAC_PFR

#comparing willingness to pay with default value of 1000
t_EF_ZB<-t.test(filteredData$EF_WTP, mu = 1000)

#comparison between conventional and recycled concrete
t_interest<-t.test(filteredData$EFInfo_EFHer, filteredData$EFInfo_EFRec, paired=TRUE)
t_interest

prop_choice<-prop.test(c(num_NAC$n,num_RAC$n),c(n_incl,n_incl))
prop_choice

library("pwr")
ES.h(p1=num_RAC$n/n_incl,p2=num_NAC$n/n_incl)

```


### Rating of RAC element
For the rating of a RAC stairway element without additional information, participants were willing to pay a mean of *M* = `r round(RAC_WTP["mean"],2)` € (*SD* = `r round(RAC_WTP["sd"],2)`), which did significantly differ from the default value of 1000 € provided for NAC elements, *t*(`r round(t_EF_ZB[["parameter"]][["df"]],1)`) = `r round(t_EF_ZB[["statistic"]][["t"]],2)`, *p* = `r round(t_EF_ZB[["p.value"]],3)`.
The mean perceived environmental value was rated high, with *M* = `r round(RAC_PEV["mean"],2)` out of seven, and the mean perceived functional risk was rated low, with *M* = `r round(RAC_PFR["mean"],2)` out of seven.


### Interest in additional information  

Generally, participants were interested in additional information, but more so for the recycled aggregate concrete (RAC; *M* = `r round(descr_intRAC["mean"],2)`) compared to the natural aggregate concrete (NAC; *M* = `r round(descr_intNAC["mean"],2)`), as shown by a significant t-test, *t*(`r round(t_interest[["parameter"]][["df"]],1)`) = `r round(t_interest[["statistic"]][["t"]],2)`, *p* = `r round(t_interest[["p.value"]],3)`. Additionally, more participants chose the stairway element made of RAC (`r round(100*prop_choice[["estimate"]][["prop 2"]],2)`%) than the stairway element made of NAC (`r round(100*prop_choice[["estimate"]][["prop 1"]],2)`%), *X*^2^(`r prop_choice[["parameter"]]`) = `r round(prop_choice[["statistic"]],2)`, *p* = `r round(prop_choice[["p.value"]],3)`.

## Interest in additional attributes
```{r}
##analysis of attributes
attributeData<-filteredData %>% select(Att1_SQ001:Att5_SQ003) 
Att_Items<-colSums(attributeData, na.rm=TRUE)
attributeData<-rbind(attributeData,Att_Items)

names(Att_Items)[names(Att_Items)=="Att1_SQ001"] <- "Product identifier "
names(Att_Items)[names(Att_Items)=="Att1_SQ002"] <- "Product description"
names(Att_Items)[names(Att_Items)=="Att1_SQ003"] <- "Manufacturing description"
names(Att_Items)[names(Att_Items)=="Att1_SQ004"] <- "Supply chain traceability"

names(Att_Items)[names(Att_Items)=="Att2_SQ001"] <- "Concrete Composition  "
names(Att_Items)[names(Att_Items)=="Att2_SQ002"] <- "Type of concrete aggregates "
names(Att_Items)[names(Att_Items)=="Att2_SQ003"] <- "Reinforcement"
names(Att_Items)[names(Att_Items)=="Att2_SQ004"] <- "Hazardous materials "

names(Att_Items)[names(Att_Items)=="Att3_SQ001"] <- "Global Warming Potential "
names(Att_Items)[names(Att_Items)=="Att3_SQ002"] <- "Energy Consumption "
names(Att_Items)[names(Att_Items)=="Att3_SQ003"] <- "Resource depletion"
names(Att_Items)[names(Att_Items)=="Att3_SQ004"] <- "Air Pollution"
names(Att_Items)[names(Att_Items)=="Att3_SQ005"] <- "Land Use"
names(Att_Items)[names(Att_Items)=="Att3_SQ006"] <- "Eutrophication Potential "
names(Att_Items)[names(Att_Items)=="Att3_SQ007"] <- "Ozone Depletion Potential"
names(Att_Items)[names(Att_Items)=="Att3_SQ008"] <- "Acidification Potential"

names(Att_Items)[names(Att_Items)=="Att4_SQ001"] <- "Material properties  "
names(Att_Items)[names(Att_Items)=="Att4_SQ002"] <- "Structural Performance"
names(Att_Items)[names(Att_Items)=="Att4_SQ003"] <- "Fatigue Resistance"
names(Att_Items)[names(Att_Items)=="Att4_SQ004"] <- "Fire Resistance"
names(Att_Items)[names(Att_Items)=="Att4_SQ005"] <- "Durability Metrics "

names(Att_Items)[names(Att_Items)=="Att5_SQ001"] <- "Reuse Potential "
names(Att_Items)[names(Att_Items)=="Att5_SQ002"] <- "Disassembly instructions "
names(Att_Items)[names(Att_Items)=="Att5_SQ003"] <- "Waste management recommendations"

Att_Items<-Att_Items[order(Att_Items, decreasing=TRUE)]
Att_Items<-(Att_Items/n_incl)*100
Att_Items<-as.data.frame(Att_Items)

Att_sum<-(rowSums(attributeData[(n_incl+1),c("Att1_SQ001","Att1_SQ002","Att1_SQ003","Att1_SQ004") ],na.rm=TRUE))/4
Att_sum<-rbind(Att_sum,(rowSums(attributeData[(n_incl+1),c("Att2_SQ001","Att2_SQ002","Att2_SQ003","Att2_SQ004") ],na.rm=TRUE))/4)
Att_sum<-rbind(Att_sum,(rowSums(attributeData[(n_incl+1),c("Att3_SQ001","Att3_SQ002","Att3_SQ003","Att3_SQ004","Att3_SQ005","Att3_SQ006","Att3_SQ007","Att3_SQ008") ],na.rm=TRUE))/8)
Att_sum<-rbind(Att_sum,(rowSums(attributeData[(n_incl+1),c("Att4_SQ001","Att4_SQ002","Att4_SQ003","Att4_SQ004","Att4_SQ005") ],na.rm=TRUE))/5)
Att_sum<-rbind(Att_sum,(rowSums(attributeData[(n_incl+1),c("Att5_SQ001","Att5_SQ002","Att5_SQ003") ],na.rm=TRUE))/3)

Attribute<-data.frame(Attribute=c("Product Identification","Material Composition","Environmental Impact","Performance and Safety","Circularity and End-Of-Life"),chosen=Att_sum)


```

### Table for attributes
```{r}
knitr::kable(Att_Items,caption="Attribute")
knitr::kable(Attribute,caption="Attribute-categories")

```

### Preparation of data for ANOVAs
```{r}
###vignettes
##rename for pivoting
#Sz1: RAC_lowENV_lowSTR
#Sz2: RAC_lowENV_highSTR
#Sz3: RAC_highENV_lowSTR
#Sz4: RAC_highENV_highSTR
#Sz5: NAC_lowENV_lowSTR
#Sz6: NAC_lowENV_highSTR
#Sz7: NAC_highENV_lowSTR
#Sz8: NAC_highENV_highSTR
colnames(filteredData)<- gsub("Sz1", "RAC_lowENV_lowSTR", colnames(filteredData))
colnames(filteredData)<- gsub("Sz2", "RAC_lowENV_highSTR", colnames(filteredData))
colnames(filteredData)<- gsub("Sz3", "RAC_highENV_lowSTR", colnames(filteredData))
colnames(filteredData)<- gsub("Sz4", "RAC_highENV_highSTR", colnames(filteredData))
colnames(filteredData)<- gsub("Sz5", "NAC_lowENV_lowSTR", colnames(filteredData))
colnames(filteredData)<- gsub("Sz6", "NAC_lowENV_highSTR", colnames(filteredData))
colnames(filteredData)<- gsub("Sz7", "NAC_highENV_lowSTR", colnames(filteredData))
colnames(filteredData)<- gsub("Sz8", "NAC_highENV_highSTR", colnames(filteredData))


##data processing into long format for ANOVAs
filteredData_long <- filteredData %>% pivot_longer(
  cols = RAC_lowENV_lowSTR_PEVMean:NAC_highENV_highSTR_Pref,
  names_to=c("Material","EnvironmentalImpact","StructuralPerformance", ".value"),
  names_pattern = "(.*)_(.*)_(.*)_(.*)"
)

#recode factors into factors
filteredData_long$Material<-factor(filteredData_long$Material,levels=c("RAC","NAC"))
filteredData_long$EnvironmentalImpact<-factor(filteredData_long$EnvironmentalImpact,levels=c("lowENV","highENV"))
filteredData_long$StructuralPerformance<-factor(filteredData_long$StructuralPerformance,levels=c("lowSTR","highSTR"))

```

### Visualize dependent variables
```{r}
filteredData_RAC_long<-filteredData_long%>%filter(Material=="RAC")
filteredData_NAC_long<-filteredData_long%>%filter(Material=="NAC")

### environmental value
bplot_PEV<-ggplot(filteredData_long, aes(Material, PEVMean, fill = EnvironmentalImpact)) + geom_boxplot() + labs(x = "Material", y = "Perceived Environmental Value") + scale_x_discrete(labels=c("RAC","NAC")) + scale_fill_hue(labels=c("lowENV","highENV"))
bplot_PEV

bplot_RAC_PEV<-ggplot(filteredData_RAC_long, aes(EnvironmentalImpact, PEVMean, fill = StructuralPerformance)) + geom_boxplot() + labs(x = "Environmental Impact", y = "Perceived Environmental Value")+ ggtitle ("Environmental value RAC") + scale_x_discrete(labels=c("low Impact","high Impact")) + scale_fill_hue(labels=c("low Structural Performance","high Structural Performance"))

bplot_NAC_PEV<-ggplot(filteredData_NAC_long, aes(EnvironmentalImpact, PEVMean, fill = StructuralPerformance)) + geom_boxplot() + labs(x = "EnvImpact", y = "Perceived Environmental Value")+ ggtitle ("Environmental value NAC") + scale_x_discrete(labels=c("low Impact","high Impact")) + scale_fill_hue(labels=c("low structural performance","high structural performance"))


### risk perception
bplot_PFR<-ggplot(filteredData_long, aes(Material, PFRMean, fill = StructuralPerformance)) + geom_boxplot() + labs(x = "Material", y = "Perceived Risk") + scale_x_discrete(labels=c("RAC","NAC")) + scale_fill_hue(labels=c("low STR","high STR"))
bplot_PFR

bplot_RAC_PFR<-ggplot(filteredData_RAC_long, aes(EnvironmentalImpact, PFRMean, fill = StructuralPerformance)) + geom_boxplot() + labs(x = "Environmental Impact", y = "Perceived Rsik") + ggtitle ("Functional risk RAC") + scale_x_discrete(labels=c("low Impact","high Impact")) + scale_fill_hue(labels=c("low structural performance","high structural performance"))

bplot_NAC_PFR<-ggplot(filteredData_NAC_long, aes(EnvironmentalImpact, PFRMean, fill = StructuralPerformance)) + geom_boxplot() + labs(x = "Environmental Impact", y = "Perceived Rsik") + ggtitle ("Functional risk NAC") + scale_x_discrete(labels=c("low Impact","high Impact")) + scale_fill_hue(labels=c("low structural performance","high structural performance"))

grid.arrange(bplot_RAC_PEV,bplot_NAC_PEV,bplot_RAC_PFR,bplot_NAC_PFR,ncol=2, nrow=2)

####willingness to pay

bplot_RAC_WTP<-ggplot(filteredData_RAC_long, aes(EnvironmentalImpact, WTP, fill = StructuralPerformance)) + geom_boxplot() + labs(x = "Environmental Impact", y = "Willigness to pay") + ggtitle ("WTP RAC") + scale_x_discrete(labels=c("low Impact","high Impact")) + scale_fill_manual(values=c("lowSTR"= "#66B3E8","highSTR" = "#005EB8"),labels=c("low structural performance","high structural performance")) 

bplot_NAC_WTP<-ggplot(filteredData_NAC_long, aes(EnvironmentalImpact, WTP, fill = StructuralPerformance)) + geom_boxplot() + labs(x = "EnvImpact", y = "Willigness to pay") + ggtitle ("WTP NAC") + scale_x_discrete(labels=c("low Env Impact","high Env Impact")) + scale_fill_manual(values=c("lowSTR"= "#66B3E8","highSTR" = "#005EB8"),labels=c("low structural performance","high structural performance")) 

### preference
bplot_RAC_Pref<-ggplot(filteredData_RAC_long, aes(EnvironmentalImpact, Pref, fill = StructuralPerformance)) + geom_boxplot() + labs(x = "Environmental Impact", y = "Preference") + ggtitle ("Preference RAC") + scale_x_discrete(labels=c("low Impact","high Impact")) + scale_fill_manual(values=c("lowSTR"= "#66B3E8","highSTR" = "#005EB8"),labels=c("low structural performance","high structural performance")) 

bplot_NAC_Pref<-ggplot(filteredData_NAC_long, aes(EnvironmentalImpact, Pref, fill = StructuralPerformance)) + geom_boxplot() + labs(x = "EnvImpact", y = "Preference") + ggtitle ("Preference NAC") + scale_x_discrete(labels=c("low Env Impact","high Env Impact")) + scale_fill_manual(values=c("lowSTR"= "#66B3E8","highSTR" = "#005EB8"),labels=c("low structural performance","high structural performance")) 

grid.arrange(bplot_RAC_WTP,bplot_NAC_WTP,bplot_RAC_Pref,bplot_NAC_Pref,ncol=2, nrow=2)

```

```{r}
filteredData %>% select(RAC_lowENV_lowSTR_PEVMean,RAC_lowENV_highSTR_PEVMean, RAC_highENV_lowSTR_PEVMean,RAC_highENV_highSTR_PEVMean,NAC_lowENV_lowSTR_PEVMean,NAC_lowENV_highSTR_PEVMean,NAC_highENV_lowSTR_PEVMean,NAC_highENV_highSTR_PEVMean) %>% describe()


values_PEV<-mean(filteredData$RAC_lowENV_lowSTR_PEVMean)
values_PEV<-rbind(values_PEV,mean(filteredData$RAC_lowENV_highSTR_PEVMean))
values_PEV<-rbind(values_PEV,mean(filteredData$RAC_highENV_lowSTR_PEVMean))
values_PEV<-rbind(values_PEV,mean(filteredData$RAC_highENV_highSTR_PEVMean))
values_PEV<-rbind(values_PEV,mean(filteredData$NAC_lowENV_lowSTR_PEVMean))
values_PEV<-rbind(values_PEV,mean(filteredData$NAC_lowENV_highSTR_PEVMean))
values_PEV<-rbind(values_PEV,mean(filteredData$NAC_highENV_lowSTR_PEVMean))
values_PEV<-rbind(values_PEV,mean(filteredData$NAC_highENV_highSTR_PEVMean))

barplot_envir<-data.frame(
  kategorien = c("RAC_lowEnv_lowSTR","RAC_lowEnv_highSTR","RAC_highEnv_lowSTR","RAC_highEnv_highSTR","NAC_lowEnv_lowSTR","NAC_lowEnv_highSTR","NAC_highEnv_lowSTR","NAC_highEnv_highSTR"),
  Perceived_Environmental_Value = values_PEV
)

ggplot(barplot_envir, aes(x = kategorien, y = Perceived_Environmental_Value)) +
  geom_bar(stat = "identity", fill = "#66A3E8")+
  labs(title = "Perceived Environmental Value", x = "Scenarios", y = "Perceived Environmental Value")+ coord_flip()+theme_minimal()

filteredData %>% select(RAC_lowENV_lowSTR_PFRMean,RAC_lowENV_highSTR_PFRMean, RAC_highENV_lowSTR_PFRMean,RAC_highENV_highSTR_PFRMean,NAC_lowENV_lowSTR_PFRMean,NAC_lowENV_highSTR_PFRMean,NAC_highENV_lowSTR_PFRMean,NAC_highENV_highSTR_PFRMean) %>% describe()

### risk perception
values_PFR<-mean(filteredData$RAC_lowENV_lowSTR_PFRMean)
values_PFR<-rbind(values_PFR,mean(filteredData$RAC_lowENV_highSTR_PFRMean))
values_PFR<-rbind(values_PFR,mean(filteredData$RAC_highENV_lowSTR_PFRMean))
values_PFR<-rbind(values_PFR,mean(filteredData$RAC_highENV_highSTR_PFRMean))
values_PFR<-rbind(values_PFR,mean(filteredData$NAC_lowENV_lowSTR_PFRMean))
values_PFR<-rbind(values_PFR,mean(filteredData$NAC_lowENV_highSTR_PFRMean))
values_PFR<-rbind(values_PFR,mean(filteredData$NAC_highENV_lowSTR_PFRMean))
values_PFR<-rbind(values_PFR,mean(filteredData$NAC_highENV_highSTR_PFRMean))

barplot_risk<-data.frame(
  kategorien = c("RAC_lowEnv_lowSTR","RAC_lowEnv_highSTR","RAC_highEnv_lowSTR","RAC_highEnv_highSTR","NAC_lowEnv_lowSTR","NAC_lowEnv_highSTR","NAC_highEnv_lowSTR","NAC_highEnv_highSTR"),
  Perceived_Function_Risk = values_PFR
)

ggplot(barplot_risk, aes(x = reorder(kategorien, Perceived_Function_Risk), y = Perceived_Function_Risk, fill = kategorien)) +
  geom_bar(stat = "identity", fill = "#66B3E8")+
  labs(title = "Perceived Functional Risk", x = "Scenarios", y = "Perceived Functional Risk")+ coord_flip()+theme_minimal()

### willingness to pay
values_WTP<-mean(filteredData$RAC_lowENV_lowSTR_WTP)
values_WTP<-rbind(values_WTP,mean(filteredData$RAC_lowENV_highSTR_WTP))
values_WTP<-rbind(values_WTP,mean(filteredData$RAC_highENV_lowSTR_WTP))
values_WTP<-rbind(values_WTP,mean(filteredData$RAC_highENV_highSTR_WTP))
values_WTP<-rbind(values_WTP,mean(filteredData$NAC_lowENV_lowSTR_WTP))
values_WTP<-rbind(values_WTP,mean(filteredData$NAC_lowENV_highSTR_WTP))
values_WTP<-rbind(values_WTP,mean(filteredData$NAC_highENV_lowSTR_WTP))
values_WTP<-rbind(values_WTP,mean(filteredData$NAC_highENV_highSTR_WTP))

barplot_WIP<-data.frame(
  kategorien = c("RAC_lowEnv_lowSTR","RAC_lowEnv_highSTR","RAC_highEnv_lowSTR","RAC_highEnv_highSTR","NAC_lowEnv_lowSTR","NAC_lowEnv_highSTR","NAC_highEnv_lowSTR","NAC_highEnv_highSTR"),
  WIP = values_WTP
)

ggplot(barplot_WIP, aes(x = reorder(kategorien, WIP), y = WIP, fill = kategorien)) +
  geom_bar(stat = "identity", fill = "#66C3E8")+
  labs(title = "Willingness to pay", x = "Scenarios", y = "Willingness to pay")+ coord_flip()+theme_minimal()


### product preference
values_Pref<-mean(filteredData$RAC_lowENV_lowSTR_Pref)
values_Pref<-rbind(values_Pref,mean(filteredData$RAC_lowENV_highSTR_Pref))
values_Pref<-rbind(values_Pref,mean(filteredData$RAC_highENV_lowSTR_Pref))
values_Pref<-rbind(values_Pref,mean(filteredData$RAC_highENV_highSTR_Pref))
values_Pref<-rbind(values_Pref,mean(filteredData$NAC_lowENV_lowSTR_Pref))
values_Pref<-rbind(values_Pref,mean(filteredData$NAC_lowENV_highSTR_Pref))
values_Pref<-rbind(values_Pref,mean(filteredData$NAC_highENV_lowSTR_Pref))
values_Pref<-rbind(values_Pref,mean(filteredData$NAC_highENV_highSTR_Pref))

barplot_Pref<-data.frame(
  kategorien = c("RAC_lowEnv_lowSTR","RAC_lowEnv_highSTR","RAC_highEnv_lowSTR","RAC_highEnv_highSTR","NAC_lowEnv_lowSTR","NAC_lowEnv_highSTR","NAC_highEnv_lowSTR","NAC_highEnv_highSTR"),
  Product_Preference = values_Pref
)

ggplot(barplot_Pref, aes(x = reorder(kategorien, Product_Preference), y = Product_Preference)) +
  geom_bar(stat = "identity", fill = "#66D3E8")+
  labs(title = "Product Preference", x = "Scenarios", y = "Product Preference")+ coord_flip()+theme_minimal()

```


## Perceptions of Stair Elements with DPP

### Perceived Environmental Value
```{r}
##anova 2x2x2 within
#Environmental Value
PEV_aov <- aov_ez(
  id="id",
  dv="PEVMean",
  data=filteredData_long,
  within=c("Material","EnvironmentalImpact","StructuralPerformance"),
  anova_table=list(es="pes")
)
PEV_aov
PEV_aov_table<-PEV_aov[["anova_table"]]

#post-hoc tests

PEV_aov_ph1<-emmeans(PEV_aov,"Material")
pairs(PEV_aov_ph1,  adjust="tukey")
PEV_aov_ph1<-as.data.frame(PEV_aov_ph1)
PEV_aov_ph2<-emmeans(PEV_aov,"EnvironmentalImpact")
pairs(PEV_aov_ph2, adjust="tukey")
PEV_aov_ph2<-as.data.frame(PEV_aov_ph2)
PEV_aov_ph3<-emmeans(PEV_aov,"StructuralPerformance")
pairs(PEV_aov_ph3, adjust="tukey")
PEV_aov_ph3<-as.data.frame(PEV_aov_ph3)

emmeans(PEV_aov,"EnvironmentalImpact", by = "Material")
PEV_aov_ph4<-emmeans(PEV_aov,"EnvironmentalImpact", by = "Material")
pairs(PEV_aov_ph4,adjust = "tukey")
emmeans(PEV_aov,"Material", by = "EnvironmentalImpact")
PEV_aov_ph5<-emmeans(PEV_aov,"Material", by = "EnvironmentalImpact")
pairs(PEV_aov_ph5,adjust = "tukey")

```

 
### Result for Perceived Environmental Value 
To compare the perception of the stairways element, a 2 (material: RAC vs. NAC) x 2 (environmental impact: low vs high) x 2 (structural performance: high vs. low) repeated measures ANOVA was calculated for four different dependent variables. For perceived environmental value, the analysis yielded a significant main effect of material, *F*(`r PEV_aov_table[1,"num Df"]`, `r PEV_aov_table[1,"den Df"]`) = `r round(PEV_aov_table[1,"F"],2)`, *p* = `r round(PEV_aov_table[1,"Pr(>F)"],3)`, $\eta_{p}^{2}$ = `r  PEV_aov_table[1,"pes"]`. Tukey post-hoc tests revealed higher perceived environmental value for stairways made of RAC (*M* = `r round(PEV_aov_ph1[1,"emmean"],2)`) compared to stairways made of NAC (*M* = `r round(PEV_aov_ph1[2,"emmean"],2)`). The main effect of environmental impact was also significant, *F*(`r PEV_aov_table[2,"num Df"]`, `r PEV_aov_table[2,"den Df"]`) = `r round(PEV_aov_table[2,"F"],2)`, *p* = `r round(PEV_aov_table[2,"Pr(>F)"],3)`, $\eta_{p}^{2}$ = `r  PEV_aov_table[2,"pes"]`, with Tukey post-hoc tests revealing higher perceived environmental value for stairways with a low environmental impact (*M* = `r round(PEV_aov_ph2[1,"emmean"],2)`) compared to stairways made of RAC (*M* = `r round(PEV_aov_ph2[2,"emmean"],2)`). The main effect of structural performance as well as all interactions were non-significant (all *p* > .05).


### Perceived Functional Risk
```{r}
#functional risk
PFR_aov <- aov_ez(
  id="id",
  dv="PFRMean",
  data=filteredData_long,
  within=c("Material","EnvironmentalImpact","StructuralPerformance"),
  anova_table=list(es="pes")
)
summary(PFR_aov)
PFR_aov_table<-PFR_aov[["anova_table"]]

#post hoc tests

PFR_aov_ph1<-emmeans(PFR_aov,specs="Material")
contrast(PFR_aov_ph1, "pairwise", adjust="tukey")
pairs(PFR_aov_ph1,  adjust="tukey")
PFR_aov_ph1<-as.data.frame(PFR_aov_ph1)
PFR_aov_ph2<-emmeans(PFR_aov,"StructuralPerformance")
pairs(PFR_aov_ph2, adjust="tukey")
PFR_aov_ph2<-as.data.frame(PFR_aov_ph2)
PFR_aov_ph3<-emmeans(PFR_aov,"EnvironmentalImpact")
pairs(PFR_aov_ph3, adjust="tukey")
PFR_aov_ph3<-as.data.frame(PFR_aov_ph3)

##Means
emmeans(PFR_aov,"StructuralPerformance", by = "Material")
PEV_aov_ph4<-emmeans(PFR_aov,"StructuralPerformance", by = "Material")
pairs(PEV_aov_ph4,adjust = "tukey")
emmeans(PFR_aov,"Material", by = "StructuralPerformance")
PEV_aov_ph5<-emmeans(PFR_aov,"Material", by = "StructuralPerformance")
pairs(PEV_aov_ph5,adjust = "tukey")


```

### Result for Perceived Functional Risk

For perceived functional risk, the analysis yielded a significant main effect of material, *F*(`r PFR_aov_table[1,"num Df"]`, `r PFR_aov_table[1,"den Df"]`) = `r round(PFR_aov_table[1,"F"],2)`, *p* = `r round(PFR_aov_table[1,"Pr(>F)"],3)`. Tukey post-hoc tests revealed higher perceived functional risk for stairways made of RAC (*M* = `r round(PFR_aov_ph1[1,"emmean"],2)`) compared to stairways made of NAC (*M* = `r round(PFR_aov_ph1[2,"emmean"],2)`). The main effect of structural performance was also significant, *F*(`r PFR_aov_table[3,"num Df"]`, `r PFR_aov_table[3,"den Df"]`) = `r round(PFR_aov_table[3,"F"],2)`, *p* = `r round(PFR_aov_table[3,"Pr(>F)"],3)`, with Tukey post-hoc tests revealing higher perceived functional risk for stairways with a low structural performance (*M* = `r round(PFR_aov_ph2[1,"emmean"],2)`) compared to stairways made of RAC (*M* = `r round(PFR_aov_ph2[2,"emmean"],2)`). The main effect of environmental impact as well as all interactions were non-significant (all *p* > .05).

### Willingness to pay

```{r}
#WTP
WTP_aov <- aov_ez(
  id="id",
  dv="WTP",
  data=filteredData_long,
  within=c("Material","EnvironmentalImpact","StructuralPerformance"),
  anova_table=list(es="pes")
)
WTP_aov
WTP_aov_table<-WTP_aov[["anova_table"]]

#post hoc tests
WTP_aov_ph1<-emmeans(WTP_aov,"Material")
pairs(WTP_aov_ph1,  adjust="tukey")
WTP_aov_ph1<-as.data.frame(WTP_aov_ph1)
WTP_aov_ph2<-emmeans(WTP_aov,"EnvironmentalImpact")
pairs(WTP_aov_ph2, adjust="tukey")
WTP_aov_ph2<-as.data.frame(WTP_aov_ph2)
WTP_aov_ph3<-emmeans(WTP_aov,"StructuralPerformance")
pairs(WTP_aov_ph3, adjust="tukey")
WTP_aov_ph3<-as.data.frame(WTP_aov_ph3)


```

### Result for willingness to pay

For willingness to pay, the analysis yielded a significant main effect of material, *F*(`r WTP_aov_table[1,"num Df"]`, `r WTP_aov_table[1,"den Df"]`) = `r round(WTP_aov_table[1,"F"],2)`, *p* = `r round(WTP_aov_table[1,"Pr(>F)"],3)`. Tukey post-hoc tests revealed higher willingness to pay for stairways made of RAC (*M* = `r round(WTP_aov_ph1[1,"emmean"],2)`) compared to stairways made of NAC (*M* = `r round(WTP_aov_ph1[2,"emmean"],2)`). The main effect of environmental impact was also significant, *F*(`r WTP_aov_table[2,"num Df"]`, `r WTP_aov_table[2,"den Df"]`) = `r round(WTP_aov_table[2,"F"],2)`, *p* = `r round(WTP_aov_table[2,"Pr(>F)"],3)`, with Tukey post-hoc tests revealing higher willingness to pay for stairways with a low environmental impact (*M* = `r round(WTP_aov_ph2[1,"emmean"],2)`) compared to stairways with a high environmental impact (*M* = `r round(WTP_aov_ph2[2,"emmean"],2)`). The main effect of structural performance was also significant, *F*(`r WTP_aov_table[3,"num Df"]`, `r WTP_aov_table[3,"den Df"]`) = `r round(WTP_aov_table[3,"F"],2)`, *p* = `r round(WTP_aov_table[3,"Pr(>F)"],3)`, with Tukey post-hoc tests revealing higher willingness to pay for stairways with a high structural performance (*M* = `r round(WTP_aov_ph3[2,"emmean"],2)`) compared to stairways made of RAC (*M* = `r round(WTP_aov_ph3[1,"emmean"],2)`). All interactions were non-significant (all *p* > .05).

### Product Preference

```{r}
#Preference
Pref_aov <- aov_ez(
  id="id",
  dv="Pref",
  data=filteredData_long,
  within=c("Material","EnvironmentalImpact","StructuralPerformance"),
  anova_table=list(es="pes")
)
Pref_aov
Pref_aov_table<-Pref_aov[["anova_table"]]

#post hoc tests
Pref_aov_ph1<-emmeans(Pref_aov,"Material")
pairs(Pref_aov_ph1,  adjust="tukey")
Pref_aov_ph1<-as.data.frame(Pref_aov_ph1)
Pref_aov_ph2<-emmeans(Pref_aov,"EnvironmentalImpact")
pairs(Pref_aov_ph2, adjust="tukey")
Pref_aov_ph2<-as.data.frame(Pref_aov_ph2)
Pref_aov_ph3<-emmeans(Pref_aov,"StructuralPerformance")
pairs(Pref_aov_ph3, adjust="tukey")
Pref_aov_ph3<-as.data.frame(Pref_aov_ph3)

```

### Result for Product Preference

For preference, the analysis yielded a significant main effect of material, *F*(`r Pref_aov_table[1,"num Df"]`, `r Pref_aov_table[1,"den Df"]`) = `r round(Pref_aov_table[1,"F"],2)`, *p* = `r round(Pref_aov_table[1,"Pr(>F)"],3)`. Tukey post-hoc tests revealed higher preference for stairways made of RAC (*M* = `r round(Pref_aov_ph1[1,"emmean"],2)`) compared to stairways made of NAC (*M* = `r round(Pref_aov_ph1[2,"emmean"],2)`). The main effect of environmental impact was also significant, *F*(`r Pref_aov_table[2,"num Df"]`, `r Pref_aov_table[2,"den Df"]`) = `r round(Pref_aov_table[2,"F"],2)`, *p* = `r round(Pref_aov_table[2,"Pr(>F)"],3)`, with Tukey post-hoc tests revealing higher preference for stairways with a low environmental impact (*M* = `r round(Pref_aov_ph2[1,"emmean"],2)`) compared to stairways with a high environmental impact (*M* = `r round(Pref_aov_ph2[2,"emmean"],2)`). The main effect of structural performance was also significant, *F*(`r Pref_aov_table[3,"num Df"]`, `r Pref_aov_table[3,"den Df"]`) = `r round(Pref_aov_table[3,"F"],2)`, *p* = `r round(Pref_aov_table[3,"Pr(>F)"],3)`, with Tukey post-hoc tests revealing higher preference for stairways with a high structural performance (*M* = `r round(Pref_aov_ph3[2,"emmean"],2)`) compared to stairways made of RAC (*M* = `r round(Pref_aov_ph3[1,"emmean"],2)`). All interactions were non-significant (all *p* > .05).

## Comparision of RAC Stair Elements with and without DPP 

```{r}
###comparison of RAC with vs without info
##comparison of EF with Sz1 (low ENV - low STR)
#rating of RAC element without info
RAC_PEV<-describe(filteredData$EF_PEVMean)
RAC_PEV
RAC_PFR<-describe(filteredData$EF_PFRMean)
RAC_PFR
RAC_WTP<-describe(filteredData$EF_WTP)
RAC_WTP

#rating of RAC element with info
RAC_wInfo_PEV<-describe(filteredData$RAC_lowENV_lowSTR_PEVMean)
RAC_wInfo_PEV
RAC_wInfo_PFR<-describe(filteredData$RAC_lowENV_lowSTR_PFRMean)
RAC_wInfo_PFR
RAC_wInfo_WTP<-describe(filteredData$RAC_lowENV_lowSTR_WTP)
RAC_wInfo_WTP

#t test for comparison

t_info_PEV<-t.test(filteredData$EF_PEVMean, filteredData$RAC_lowENV_lowSTR_PEVMean, paired=TRUE)
t_info_PEV


t_info_PFR<-t.test(filteredData$EF_PFRMean, filteredData$RAC_lowENV_lowSTR_PFRMean, paired=TRUE)
t_info_PFR

t_info_WTP<-t.test(filteredData$EF_WTP, filteredData$RAC_lowENV_lowSTR_WTP, paired=TRUE)
t_info_WTP

filteredData_ttest<-filteredData%>%select("id","EF_PEVMean","RAC_lowENV_lowSTR_PEVMean","EF_PFRMean","RAC_lowENV_lowSTR_PFRMean","EF_WTP","RAC_lowENV_lowSTR_WTP")

filteredData_ttest_long<-filteredData_ttest%>% pivot_longer(
  cols = EF_PEVMean:RAC_lowENV_lowSTR_WTP,
  names_to=c("DPP",".value"),
  names_pattern = "(EF|RAC_lowENV_lowSTR)_(.*)"
)

filteredData_ttest_long  %>% cohens_d(PEVMean ~ DPP, paired = TRUE)
filteredData_ttest_long  %>% cohens_d(PFRMean ~ DPP, paired = TRUE)
filteredData_ttest_long  %>% cohens_d(WTP ~ DPP, paired = TRUE)


```

### Results of Comparison of RAC Stair Element with and without DPP

Lastly, the RAC element without additional information, presented in the first part of the study, was compared to the RAC element with additional information as presented in the second part of the study. Perceived environmental value was significantly higher for the RAC element without additional information,  *M* = `r round(RAC_PEV["mean"],2)` (*SD* = `r round(RAC_PEV["sd"],2)`), compared to the RAC element presented with additional information *M* = `r round(RAC_wInfo_PEV["mean"],2)`  (*SD* = `r round(RAC_wInfo_PEV["sd"],2)`), *t*(`r round(t_info_PEV[["parameter"]][["df"]],1)`) = `r round(t_info_PEV[["statistic"]][["t"]],2)`, *p* = `r round(t_info_PEV[["p.value"]],3)`.

Perceived functional risk was significantly lower for the RAC element without additional information,  *M* = `r round(RAC_PFR["mean"],2)` (*SD* = `r round(RAC_PFR["sd"],2)`), compared to the RAC element presented with additional information *M* = `r round(RAC_wInfo_PFR["mean"],2)` (*SD* = `r round(RAC_wInfo_PFR["sd"],2)`), *t*(`r round(t_info_PFR[["parameter"]][["df"]],1)`) = `r round(t_info_PFR[["statistic"]][["t"]],2)`, *p* = `r round(t_info_PFR[["p.value"]],3)`.

Willingness to pay was significantly higher for the RAC element without additional information,  *M* = `r round(RAC_WTP["mean"],2)` € (*SD* = `r round(RAC_WTP["sd"],2)`), compared to the RAC element presented with additional information *M* = `r round(RAC_wInfo_WTP["mean"],2)` € (*SD* = `r round(RAC_wInfo_WTP["sd"],2)`), *t*(`r round(t_info_WTP[["parameter"]][["df"]],1)`) = `r round(t_info_WTP[["statistic"]][["t"]],2)`, *p* = `r round(t_info_WTP[["p.value"]],3)`.
