# Supplementary material for: Design and acceptance assessment of a digital product passport for recycled and natural aggregate concrete elements
Source: PLoS One. 2026 Apr 20;21(4):e0347562. doi: 10.1371/journal.pone.0347562 (PMC13095097; doi:10.1371/journal.pone.0347562)
Supplement: S1 File — (ZIP) [file pone.0347562.s004.zip › 2024_RePass_anonymized_rawData_ver2026-02-26.xlsx]

## Sheet: 2024_RePass_blinded_rawData
id	lastpage	DSE_DS1	DSE_DS2	DSE_DS3	DSE_DS4	DSE_DS5	EFInfo_EFHer	EFInfo_EFRec	EFWTP_EFWTP1	EFPEV_EFPEV1	EFPEV_EFPEV2	EFPEV_EFPEV3	EFPEV_EFPEV4	EFPFR_EFPFR1	EFPFR_EFPFR2	EFPFR_EFPFR3	EFPFR_EFPFR4	EFChoice	Att1_SQ001	Att1_SQ002	Att1_SQ003	Att1_SQ004	Att2_SQ001	Att2_SQ002	Att2_SQ003	Att2_SQ004	Att3_SQ001	Att3_SQ002	Att3_SQ003	Att3_SQ004	Att3_SQ005	Att3_SQ006	Att3_SQ007	Att3_SQ008	Att4_SQ001	Att4_SQ002	Att4_SQ003	Att4_SQ004	Att4_SQ005	Att5_SQ001	Att5_SQ002	Att5_SQ003	SzIntro	Sz1PEV_Sz1PEV1	Sz1PEV_Sz1PEV2	Sz1PEV_Sz1PEV3	Sz1PEV_Sz1PEV4	Sz1PFR_Sz1PFR1	Sz1PFR_Sz1PFR2
1	16	Y	Y	Y	Y	Y	AO03	AO03	1000	AO03	AO03	AO03	AO03	AO03	AO03	AO03	AO03	AO01														Y												AO04	AO04	AO04	AO04	AO04	AO04
2	1	Y	Y	Y	Y	Y	AO04	AO04	1000	AO03	AO03	AO02	AO03	AO03	AO03	AO03	AO03
3	16	Y	Y	Y	Y	Y	AO03	AO03	1000	AO04	AO04	AO04	AO04	AO04	AO04	AO04	AO04	AO01																										AO05	AO05	AO05	AO05	AO05	AO05
4	NA
5	16	Y	Y	Y	Y	Y	AO04	AO05	1000	AO07	AO07	AO07	AO07	AO02	AO02	AO02	AO02	AO02		Y	Y	Y	Y	Y		Y	Y	Y	Y						Y	Y		Y	Y	Y	Y			AO06	AO06	AO06	AO06	AO02	AO02
6	16	Y	Y	Y	Y	Y	AO05	AO07	1505	AO07	AO07	AO06	AO07	AO02	AO01	AO03	AO02	AO02			Y	Y	Y	Y		Y	Y	Y	Y	Y					Y	Y	Y	Y	Y	Y	Y	Y		AO01	AO02	AO01	AO01	AO01	AO01
7	16	Y	Y	Y	Y	Y	AO02	AO07	1302	AO07	AO07	AO07	AO06	AO02	AO02	AO02	AO04	AO02		Y	Y	Y	Y	Y	Y	Y	Y	Y	Y	Y					Y	Y			Y	Y	Y	Y		AO06	AO06	AO06	AO06	AO02	AO02
8	16	Y	Y	Y	Y	Y	AO07	AO07	1390	AO06	AO06	AO04	AO04	AO01	AO01	AO02	AO02	AO02		Y	Y	Y	Y	Y	Y	Y	Y	Y	Y	Y	Y				Y	Y	Y		Y	Y	Y	Y		AO07	AO07	AO06	AO07	AO02	AO02
9	NA
10	4	Y	Y	Y	Y	Y	AO07	AO07	1000	AO07	AO06	AO05	AO04	AO01	AO01	AO01	AO01	AO02	Y	Y	Y	Y	Y	Y	Y	Y	Y	Y	Y	Y					Y	Y	Y	Y	Y	Y	Y	Y
11	2	Y	Y	Y	Y	Y	AO04	AO04	1421	AO01	AO05	AO07	AO05	AO01	AO07	AO04	AO06	AO01
12	NA
13	16	Y	Y	Y	Y	Y	AO05	AO05	894	AO06	AO06	AO06	AO06	AO04	AO05	AO05	AO05	AO01	Y	Y	Y		Y		Y	Y	Y	Y							Y	Y	Y	Y	Y	Y	Y	Y		AO04	AO04	AO03	AO03	AO04	AO04
14	16	Y	Y	Y	Y	Y	AO05	AO07	1400	AO07	AO06	AO06	AO07	AO01	AO01	AO01	AO01	AO02		Y	Y	Y	Y		Y	Y	Y	Y	Y	Y	Y	Y	Y	Y	Y	Y	Y	Y	Y	Y	Y	Y		AO06	AO06	AO06	AO06	AO04	AO05
15	16	Y	Y	Y	Y	Y	AO04	AO06	1200	AO05	AO06	AO05	AO07	AO03	AO03	AO02	AO02	AO02		Y	Y	Y	Y			Y		Y	Y	Y					Y	Y	Y		Y	Y	Y			AO06	AO06	AO05	AO06	AO04	AO03
16	0
17	16	Y	Y	Y	Y	Y	AO04	AO07	1100	AO06	AO06	AO05	AO07	AO04	AO03	AO03	AO03	AO01		Y	Y	Y			Y	Y	Y	Y	Y	Y					Y	Y	Y	Y	Y	Y	Y	Y		AO06	AO05	AO05	AO06	AO02	AO02
18	2	Y	Y	Y	Y	Y	AO06	AO03	805	AO07	AO07	AO07	AO07	AO03	AO04	AO05	AO04	AO01
19	4	Y	Y	Y	Y	Y	AO05	AO07	1207	AO06	AO06	AO07	AO04	AO03	AO02	AO01	AO01	AO02	Y		Y	Y	Y	Y	Y	Y	Y	Y	Y	Y					Y	Y	Y	Y		Y		Y
20	16	Y	Y	Y	Y	Y	AO07	AO05	1300	AO07	AO07	AO07	AO07	AO01	AO01	AO01	AO01	AO02	Y	Y	Y	Y	Y		Y	Y	Y	Y	Y	Y				Y		Y		Y	Y					AO07	AO07	AO07	AO07	AO03	AO03
21	16	Y	Y	Y	Y	Y	AO05	AO06	1302	AO06	AO06	AO06	AO07	AO02	AO02	AO02	AO02	AO02		Y	Y		Y			Y	Y	Y	Y					Y	Y	Y	Y	Y	Y		Y			AO03	AO04	AO04	AO04	AO02	AO02
22	16	Y	Y	Y	Y	Y	AO06	AO07	1110	AO07	AO07	AO07	AO06	AO02	AO05	AO05	AO06	AO01	Y	Y	Y	Y	Y	Y	Y	Y	Y	Y	Y	Y					Y	Y	Y	Y	Y	Y	Y	Y		AO05	AO05	AO06	AO06	AO02	AO02
23	16	Y	Y	Y	Y	Y	AO03	AO04	1009	AO05	AO05	AO05	AO03	AO02	AO02	AO02	AO03	AO02		Y	Y		Y			Y	Y	Y	Y	Y					Y	Y	Y	Y	Y	Y	Y	Y		AO04	AO03	AO03	AO05	AO03	AO03
24	16	Y	Y	Y	Y	Y	AO02	AO07	904	AO06	AO06	AO06	AO06	AO02	AO02	AO02	AO02	AO02		Y	Y	Y		Y	Y	Y									Y	Y	Y	Y	Y		Y			AO04	AO04	AO05	AO05	AO03	AO04
25	16	Y	Y	Y	Y	Y	AO03	AO03	1101	AO06	AO05	AO06	AO05	AO02	AO02	AO04	AO06	AO01		Y	Y				Y	Y	Y	Y		Y					Y	Y	Y	Y	Y	Y	Y	Y		AO05	AO05	AO05	AO05	AO03	AO05
26	16	Y	Y	Y	Y	Y	AO02	AO05	1194	AO05	AO05	AO03	AO03	AO05	AO05	AO02	AO03	AO02	Y			Y			Y	Y		Y	Y	Y						Y	Y			Y				AO04	AO02	AO03	AO06	AO06	AO04
27	16	Y	Y	Y	Y	Y	AO04	AO06	1249	AO05	AO05	AO06	AO06	AO04	AO04	AO04	AO04	AO02			Y	Y	Y			Y	Y		Y		Y			Y	Y	Y			Y	Y		Y		AO05	AO05	AO06	AO06	AO03	AO02
28	2	Y	Y	Y	Y	Y	AO04	AO07	704	AO05	AO06	AO05	AO03	AO05	AO05	AO05	AO05	AO02
29	16	Y	Y	Y	Y	Y	AO01	AO07	1503	AO06	AO07	AO06	AO06	AO02	AO03	AO04	AO03	AO02	Y	Y	Y	Y	Y			Y	Y	Y	Y	Y			Y		Y	Y	Y	Y	Y	Y	Y	Y		AO07	AO07	AO07	AO07	AO03	AO03
30	16	Y	Y	Y	Y	Y	AO03	AO03	1508	AO07	AO07	AO07	AO07	AO01	AO01	AO01	AO01	AO02		Y	Y	Y	Y	Y	Y	Y	Y	Y	Y	Y	Y	Y	Y	Y	Y	Y	Y	Y	Y	Y	Y	Y		AO07	AO07	AO07	AO07	AO02	AO02
31	16	Y	Y	Y	Y	Y	AO06	AO07	1099	AO07	AO07	AO06	AO05	AO01	AO02	AO02	AO02	AO02	Y	Y	Y	Y	Y		Y	Y	Y	Y	Y	Y	Y				Y	Y	Y	Y	Y	Y				AO06	AO06	AO06	AO06	AO05	AO06
32	16	Y	Y	Y	Y	Y	AO06	AO07	1315	AO06	AO06	AO06	AO06	AO01	AO01	AO01	AO01	AO02	Y	Y	Y	Y	Y		Y	Y		Y	Y				Y		Y	Y	Y				Y			AO04	AO05	AO05	AO04	AO02	AO02
33	1	Y	Y	Y	Y	Y	AO04	AO07	1000
34	16	Y	Y	Y	Y	Y	AO05	AO07	1312	AO07	AO07	AO06	AO06	AO02	AO03	AO04	AO03	AO02	Y	Y	Y	Y	Y	Y	Y	Y	Y	Y	Y	Y	Y	Y	Y	Y	Y	Y	Y	Y	Y	Y	Y	Y		AO07	AO07	AO07	AO07	AO01	AO02
35	16	Y	Y	Y	Y	Y	AO05	AO07	1321	AO07	AO07	AO06	AO06	AO01	AO02	AO03	AO02	AO02	Y	Y	Y	Y	Y	Y	Y	Y	Y	Y	Y	Y	Y	Y	Y	Y	Y	Y	Y	Y	Y	Y	Y	Y		AO07	AO07	AO07	AO07	AO02	AO03
36	16	Y	Y	Y	Y	Y	AO02	AO07	699	AO04	AO05	AO05	AO04	AO04	AO06	AO06	AO06	AO01		Y	Y	Y	Y		Y	Y	Y	Y	Y			Y		Y	Y	Y	Y	Y	Y	Y				AO05	AO06	AO06	AO07	AO04	AO05
37	16	Y	Y	Y	Y	Y	AO01	AO07	1296	AO06	AO07	AO04	AO04	AO01	AO01	AO01	AO01	AO02		Y	Y	Y	Y			Y	Y	Y	Y	Y			Y			Y		Y	Y	Y	Y	Y		AO04	AO05	AO05	AO05	AO03	AO03
38	16	Y	Y	Y	Y	Y	AO05	AO07	1199	AO07	AO07	AO05	AO06	AO02	AO02	AO02	AO03	AO02		Y	Y	Y	Y			Y	Y	Y	Y	Y	Y	Y	Y	Y	Y	Y	Y		Y	Y		Y		AO06	AO06	AO03	AO06	AO02	AO02
39	16	Y	Y	Y	Y	Y	AO07	AO07	1202	AO06	AO06	AO05	AO06	AO02	AO02	AO02	AO02	AO02		Y	Y	Y	Y		Y	Y	Y	Y	Y	Y	Y	Y	Y	Y	Y	Y	Y							AO06	AO06	AO06	AO07	AO03	AO02
40	16	Y	Y	Y	Y	Y	AO07	AO07	1096	AO05	AO07	AO05	AO07	AO01	AO01	AO01	AO01	AO02		Y	Y	Y	Y			Y		Y	Y						Y	Y	Y	Y	Y	Y	Y	Y		AO06	AO06	AO05	AO07	AO01	AO01
41	16	Y	Y	Y	Y	Y	AO05	AO07	899	AO07	AO07	AO07	AO06	AO05	AO04	AO03	AO05	AO01	Y	Y	Y	Y	Y			Y		Y	Y	Y					Y	Y	Y	Y	Y	Y	Y	Y		AO05	AO04	AO05	AO04	AO03	AO03
42	NA
43	16	Y	Y	Y	Y	Y	AO02	AO06	1039	AO06	AO06	AO06	AO06	AO04	AO03	AO05	AO03	AO02		Y	Y	Y		Y		Y	Y	Y	Y	Y								Y	Y	Y	Y	Y		AO04	AO05	AO05	AO05	AO04	AO04
44	16	Y	Y	Y	Y	Y	AO04	AO05	1054	AO06	AO06	AO06	AO04	AO03	AO02	AO04	AO02	AO02	Y	Y	Y		Y	Y	Y	Y	Y	Y	Y	Y	Y			Y	Y	Y		Y	Y	Y	Y	Y		AO06	AO06	AO06	AO06	AO03	AO02
45	16	Y	Y	Y	Y	Y	AO07	AO07	1000	AO05	AO06	AO07	AO06	AO04	AO04	AO04	AO04	AO02		Y	Y	Y	Y		Y	Y		Y	Y	Y	Y		Y		Y	Y	Y	Y	Y	Y	Y			AO06	AO06	AO06	AO06	AO03	AO03
46	NA
47	16	Y	Y	Y	Y	Y	AO03	AO07	1500	AO06	AO05	AO05	AO06	AO01	AO01	AO02	AO03	AO02		Y	Y		Y		Y	Y	Y	Y	Y						Y	Y			Y		Y	Y		AO06	AO05	AO05	AO06	AO04	AO03
48	NA
49	16	Y	Y	Y	Y	Y	AO07	AO07	1000	AO06	AO06	AO06	AO06	AO01	AO01	AO01	AO01	AO01		Y	Y		Y			Y		Y	Y	Y		Y			Y		Y		Y	Y				AO06	AO06	AO06	AO06	AO02	AO02
50	16	Y	Y	Y	Y	Y	AO03	AO06	1206	AO06	AO07	AO04	AO05	AO02	AO02	AO03	AO02	AO02		Y	Y	Y			Y			Y	Y	Y						Y	Y	Y	Y	Y				AO06	AO06	AO05	AO06	AO03	AO03
51	16	Y	Y	Y	Y	Y	AO03	AO07	801	AO07	AO07	AO05	AO05	AO02	AO02	AO03	AO03	AO02		Y			Y			Y	Y	Y	Y						Y	Y	Y		Y	Y				AO07	AO07	AO05	AO05	AO05	AO05
52	16	Y	Y	Y	Y	Y	AO03	AO07	1504	AO07	AO07	AO07	AO07	AO01	AO01	AO02	AO01	AO02		Y	Y	Y	Y			Y	Y	Y	Y	Y	Y		Y	Y	Y	Y	Y	Y	Y	Y	Y	Y		AO05	AO05	AO05	AO05	AO02	AO02
53	16	Y	Y	Y	Y	Y	AO06	AO06	1210	AO07	AO07	AO07	AO07	AO01	AO02	AO02	AO02	AO02		Y	Y		Y	Y		Y	Y	Y	Y	Y					Y	Y	Y	Y		Y	Y	Y		AO04	AO04	AO04	AO04	AO04	AO04
54	16	Y	Y	Y	Y	Y	AO05	AO05	1501	AO07	AO07	AO05	AO05	AO01	AO01	AO01	AO01	AO02	Y		Y		Y			Y			Y	Y	Y				Y	Y			Y	Y	Y			AO04	AO04	AO04	AO04	AO01	AO01
55	16	Y	Y	Y	Y	Y	AO05	AO05	855	AO07	AO07	AO04	AO04	AO01	AO01	AO01	AO01	AO02		Y	Y	Y	Y	Y		Y	Y	Y						Y	Y	Y	Y	Y	Y	Y		Y		AO05	AO05	AO05	AO05	AO01	AO01
56	16	Y	Y	Y	Y	Y	AO03	AO06	1108	AO07	AO07	AO06	AO07	AO05	AO02	AO02	AO02	AO02		Y	Y	Y	Y	Y	Y					Y		Y			Y	Y	Y	Y	Y		Y			AO07	AO07	AO07	AO07	AO04	AO02
57	16	Y	Y	Y	Y	Y	AO06	AO07	600	AO07	AO07	AO06	AO06	AO04	AO04	AO05	AO05	AO01		Y	Y	Y	Y		Y	Y	Y	Y	Y	Y	Y	Y	Y	Y	Y	Y	Y	Y	Y					AO05	AO05	AO05	AO05	AO04	AO04
58	16	Y	Y	Y	Y	Y	AO05	AO03	1098	AO03	AO03	AO03	AO04	AO03	AO03	AO04	AO03	AO02		Y	Y	Y	Y		Y	Y	Y	Y	Y	Y	Y				Y	Y	Y	Y	Y		Y	Y		AO04	AO06	AO05	AO07	AO04	AO04
59	2	Y	Y	Y	Y	Y	AO07	AO01	1000	AO01	AO01	AO01	AO01	AO02	AO03	AO03	AO02	AO02
60	16	Y	Y	Y	Y	Y	AO04	AO06	801	AO07	AO07	AO05	AO07	AO03	AO01	AO02	AO05	AO02		Y	Y	Y			Y	Y	Y	Y	Y	Y			Y		Y	Y	Y	Y	Y	Y				AO07	AO07	AO07	AO07	AO01	AO01
61	NA
62	1	Y	Y	Y	Y	Y
63	NA
64	16	Y	Y	Y	Y	Y	AO05	AO07	1202	AO05	AO07	AO04	AO05	AO01	AO03	AO05	AO04	AO02		Y	Y		Y			Y	Y	Y	Y	Y	Y					Y		Y	Y		Y	Y		AO05	AO05	AO03	AO03	AO01	AO01
65	16	Y	Y	Y	Y	Y	AO05	AO06	1255	AO07	AO06	AO07	AO07	AO03	AO05	AO04	AO03	AO02		Y	Y	Y	Y			Y	Y	Y	Y						Y	Y	Y		Y	Y	Y	Y		AO07	AO07	AO06	AO06	AO03	AO02
66	16	Y	Y	Y	Y	Y	AO02	AO06	1400	AO07	AO07	AO07	AO07	AO05	AO02	AO05	AO02	AO02		Y	Y	Y				Y		Y	Y	Y					Y	Y		Y	Y	Y	Y			AO06	AO06	AO06	AO06	AO05	AO05
67	16	Y	Y	Y	Y	Y	AO06	AO06	1080	AO05	AO05	AO05	AO06	AO02	AO02	AO03	AO02	AO02		Y	Y	Y	Y			Y	Y	Y	Y	Y					Y	Y			Y		Y	Y		AO05	AO05	AO05	AO04	AO02	AO02
68	1	Y	Y	Y	Y	Y
69	16	Y	Y	Y	Y	Y	AO03	AO06	1000	AO05	AO05	AO03	AO05	AO03	AO02	AO02	AO03	AO01	Y	Y	Y	Y	Y		Y	Y				Y		Y		Y	Y	Y		Y	Y		Y	Y		AO05	AO05	AO04	AO05	AO03	AO04
70	4	Y	Y	Y	Y	Y	AO02	AO04	1150	AO04	AO04	AO04	AO04	AO03	AO03	AO03	AO03	AO02		Y	Y	Y	Y			Y			Y
71	4	Y	Y	Y	Y	Y	AO04	AO07	1100	AO07	AO07	AO07	AO07	AO01	AO02	AO01	AO01	AO02		Y	Y	Y	Y			Y	Y	Y	Y	Y	Y			Y	Y	Y	Y	Y	Y	Y	Y	Y
72	16	Y	Y	Y	Y	Y	AO01	AO07	554	AO05	AO07	AO07	AO06	AO03	AO03	AO03	AO03	AO02		Y	Y		Y		Y	Y		Y		Y			Y		Y	Y		Y	Y	Y	Y	Y		AO07	AO07	AO07	AO07	AO06	AO06
73	16	Y	Y	Y	Y	Y	AO02	AO07	650	AO04	AO04	AO04	AO03	AO04	AO04	AO06	AO06	AO01		Y	Y	Y	Y		Y	Y	Y	Y	Y	Y	Y				Y	Y	Y	Y	Y	Y				AO03	AO03	AO05	AO02	AO03	AO03
74	16	Y	Y	Y	Y	Y	AO02	AO04	1200	AO03	AO06	AO05	AO06	AO03	AO02	AO03	AO02	AO02			Y	Y	Y	Y		Y	Y	Y	Y						Y	Y				Y				AO07	AO06	AO06	AO07	AO01	AO02
75	16	Y	Y	Y	Y	Y	AO06	AO07	956	AO07	AO07	AO07	AO07	AO02	AO02	AO03	AO02	AO02		Y	Y	Y	Y			Y	Y	Y	Y	Y	Y				Y	Y	Y	Y	Y	Y				AO05	AO05	AO05	AO06	AO03	AO04
76	16	Y	Y	Y	Y	Y	AO02	AO06	1206	AO05	AO06	AO07	AO05	AO02	AO02	AO04	AO03	AO02	Y	Y	Y	Y			Y	Y			Y	Y				Y	Y	Y	Y	Y	Y		Y	Y		AO05	AO05	AO05	AO05	AO03	AO03
77	16	Y	Y	Y	Y	Y	AO07	AO06	1005	AO07	AO07	AO07	AO07	AO03	AO03	AO03	AO03	AO02		Y			Y			Y	Y			Y					Y	Y	Y	Y		Y		Y		AO05	AO05	AO05	AO05	AO02	AO02
78	16	Y	Y	Y	Y	Y	AO05	AO07	1113	AO07	AO07	AO05	AO07	AO02	AO03	AO02	AO04	AO02		Y	Y	Y	Y		Y	Y	Y	Y	Y	Y	Y			Y	Y	Y	Y	Y	Y	Y	Y	Y		AO05	AO05	AO04	AO06	AO04	AO04
79	16	Y	Y	Y	Y	Y	AO01	AO05	2000	AO07	AO06	AO04	AO02	AO02	AO02	AO02	AO02	AO02		Y	Y	Y	Y		Y	Y		Y	Y						Y	Y			Y					AO05	AO05	AO05	AO05	AO05	AO05
80	16	Y	Y	Y	Y	Y	AO02	AO05	650	AO06	AO07	AO06	AO06	AO02	AO02	AO03	AO03	AO02		Y	Y	Y	Y		Y	Y	Y	Y	Y						Y	Y	Y		Y	Y		Y		AO06	AO06	AO06	AO06	AO04	AO04
81	NA
82	NA
83	16	Y	Y	Y	Y	Y	AO04	AO07	1201	AO06	AO06	AO05	AO04	AO03	AO02	AO04	AO04	AO02	Y	Y	Y		Y		Y	Y	Y	Y	Y	Y					Y	Y	Y	Y	Y		Y	Y		AO05	AO06	AO04	AO06	AO02	AO02
84	16	Y	Y	Y	Y	Y	AO02	AO07	1502	AO06	AO07	AO06	AO06	AO04	AO04	AO05	AO05	AO02		Y	Y	Y	Y		Y	Y	Y	Y	Y	Y					Y		Y		Y	Y		Y		AO04	AO02	AO03	AO01	AO06	AO06
85	NA
86	16	Y	Y	Y	Y	Y	AO03	AO04	1000	AO06	AO05	AO05	AO06	AO03	AO03	AO03	AO05	AO02		Y					Y	Y									Y	Y	Y	Y	Y			Y		AO05	AO05	AO06	AO06	AO02	AO02
87	16	Y	Y	Y	Y	Y	AO02	AO06	1153	AO07	AO07	AO05	AO05	AO01	AO01	AO01	AO02	AO02		Y	Y	Y	Y		Y	Y	Y	Y	Y	Y	Y	Y	Y	Y	Y	Y	Y	Y	Y	Y	Y	Y		AO03	AO02	AO03	AO03	AO01	AO01
88	16	Y	Y	Y	Y	Y	AO07	AO07	1500	AO07	AO07	AO06	AO04	AO02	AO01	AO04	AO05	AO02		Y	Y	Y	Y		Y	Y	Y	Y	Y	Y	Y				Y	Y		Y	Y	Y	Y	Y		AO07	AO07	AO04	AO03	AO02	AO02
89	16	Y	Y	Y	Y	Y	AO05	AO07	1128	AO06	AO06	AO06	AO06	AO02	AO02	AO02	AO02	AO02		Y	Y	Y	Y		Y	Y	Y	Y	Y	Y	Y				Y	Y	Y	Y	Y	Y	Y			AO06	AO06	AO06	AO06	AO03	AO03
90	16	Y	Y	Y	Y	Y	AO05	AO07	650	AO07	AO06	AO06	AO05	AO02	AO02	AO03	AO02	AO02		Y	Y	Y	Y	Y		Y	Y		Y						Y	Y	Y	Y	Y		Y	Y		AO07	AO06	AO05	AO05	AO02	AO02
91	16	Y	Y	Y	Y	Y	AO02	AO07	1100	AO06	AO07	AO02	AO06	AO02	AO02	AO02	AO03	AO02		Y	Y	Y	Y	Y	Y	Y	Y	Y	Y	Y	Y	Y	Y	Y	Y	Y	Y	Y	Y	Y	Y	Y		AO03	AO02	AO02	AO03	AO03	AO02
92	16	Y	Y	Y	Y	Y	AO06	AO06	874	AO07	AO07	AO07	AO07	AO03	AO02	AO01	AO02	AO02	Y		Y	Y	Y			Y		Y	Y	Y					Y	Y	Y	Y	Y	Y		Y		AO05	AO07	AO06	AO06	AO02	AO01
93	16	Y	Y	Y	Y	Y	AO01	AO03	1109	AO06	AO06	AO05	AO06	AO03	AO04	AO05	AO05	AO01	Y	Y					Y	Y	Y	Y		Y				Y	Y	Y	Y	Y	Y		Y			AO05	AO05	AO06	AO07	AO06	AO04
94	16	Y	Y	Y	Y	Y	AO05	AO06	1204	AO07	AO07	AO07	AO05	AO03	AO03	AO03	AO03	AO01	Y	Y	Y	Y	Y		Y	Y	Y	Y	Y							Y		Y		Y	Y			AO04	AO04	AO04	AO05	AO03	AO03
95	16	Y	Y	Y	Y	Y	AO06	AO06	1102	AO05	AO05	AO05	AO05	AO01	AO01	AO02	AO02	AO02		Y	Y	Y	Y		Y	Y		Y	Y						Y	Y	Y	Y	Y	Y	Y			AO05	AO05	AO05	AO05	AO05	AO03
96	16	Y	Y	Y	Y	Y	AO04	AO07	608	AO06	AO05	AO05	AO04	AO02	AO02	AO02	AO02	AO02		Y	Y	Y	Y		Y	Y	Y	Y	Y						Y	Y	Y			Y				AO05	AO05	AO05	AO05	AO03	AO03
97	16	Y	Y	Y	Y	Y	AO01	AO05	801	AO07	AO07	AO07	AO04	AO01	AO01	AO01	AO01	AO02		Y	Y	Y	Y			Y	Y	Y	Y						Y	Y	Y	Y		Y	Y			AO04	AO06	AO01	AO05	AO02	AO02
98	16	Y	Y	Y	Y	Y	AO01	AO05	775	AO06	AO06	AO06	AO05	AO01	AO02	AO03	AO04	AO02	Y	Y		Y	Y		Y	Y	Y	Y	Y	Y	Y		Y	Y	Y	Y	Y	Y	Y	Y	Y	Y		AO02	AO02	AO02	AO02	AO02	AO02
99	16	Y	Y	Y	Y	Y	AO07	AO07	999	AO05	AO05	AO04	AO04	AO03	AO03	AO03	AO04	AO01		Y	Y	Y	Y	Y	Y	Y	Y	Y	Y	Y					Y	Y	Y	Y	Y		Y	Y		AO02	AO02	AO02	AO02	AO05	AO05
100	16	Y	Y	Y	Y	Y	AO02	AO07	1307	AO07	AO07	AO07	AO07	AO01	AO01	AO01	AO01	AO02		Y	Y	Y	Y	Y	Y	Y	Y	Y	Y	Y	Y	Y	Y	Y	Y	Y	Y	Y	Y	Y	Y	Y		AO06	AO06	AO07	AO06	AO01	AO02
101	16	Y	Y	Y	Y	Y	AO04	AO05	1145	AO07	AO07	AO07	AO07	AO03	AO03	AO04	AO03	AO02		Y	Y	Y	Y			Y	Y		Y					Y	Y	Y			Y	Y	Y			AO05	AO05	AO04	AO04	AO03	AO04
102	16	Y	Y	Y	Y	Y	AO07	AO07	702	AO07	AO07	AO07	AO07	AO02	AO02	AO03	AO02	AO01	Y	Y	Y		Y		Y	Y	Y	Y	Y	Y					Y	Y	Y	Y	Y	Y	Y			AO05	AO05	AO05	AO05	AO01	AO01
103	16	Y	Y	Y	Y	Y	AO01	AO07	1500	AO07	AO07	AO01	AO01	AO01	AO01	AO01	AO07	AO02			Y	Y	Y	Y		Y	Y		Y	Y					Y	Y			Y	Y	Y	Y		AO07	AO07	AO01	AO07	AO01	AO01
104	16	Y	Y	Y	Y	Y	AO04	AO06	1053	AO06	AO06	AO05	AO06	AO03	AO02	AO02	AO02	AO02		Y	Y	Y	Y	Y		Y	Y	Y	Y	Y	Y				Y	Y	Y	Y	Y	Y	Y	Y		AO06	AO06	AO06	AO06	AO03	AO03
105	16	Y	Y	Y	Y	Y	AO06	AO07	1000	AO07	AO07	AO06	AO06	AO02	AO02	AO02	AO02	AO02		Y	Y	Y	Y		Y	Y	Y	Y	Y	Y					Y	Y	Y		Y					AO05	AO06	AO06	AO03	AO03	AO04
106	16	Y	Y	Y	Y	Y	AO04	AO06	1200	AO06	AO06	AO06	AO03	AO02	AO02	AO02	AO03	AO02	Y	Y	Y		Y	Y	Y	Y	Y	Y	Y	Y					Y	Y	Y	Y	Y	Y	Y	Y		AO04	AO05	AO04	AO05	AO03	AO03
107	16	Y	Y	Y	Y	Y	AO03	AO05	1100	AO06	AO06	AO05	AO04	AO05	AO05	AO05	AO05	AO01			Y	Y	Y	Y		Y		Y	Y						Y	Y	Y	Y	Y			Y		AO06	AO06	AO05	AO06	AO05	AO05
108	16	Y	Y	Y	Y	Y	AO06	AO07	1010	AO05	AO05	AO06	AO07	AO01	AO01	AO01	AO01	AO02		Y	Y		Y		Y	Y		Y							Y	Y	Y	Y	Y					AO05	AO06	AO06	AO04	AO02	AO02
109	16	Y	Y	Y	Y	Y	AO04	AO06	1200	AO06	AO06	AO05	AO05	AO02	AO03	AO02	AO02	AO02		Y	Y	Y	Y			Y	Y	Y	Y						Y					Y	Y			AO04	AO03	AO03	AO04	AO04	AO05
[truncated: 159 more columns]
